# Supplementary material for: Functional traits provide new insight into recovery and succession at deep‐sea hydrothermal vents
Source: Ecology. 2021 Jul 2;102(8):e03418. doi: 10.1002/ecy.3418 (PMC8459237; doi:10.1002/ecy.3418)
Supplement: Supplementary file 6 — Data S1 [file ECY-102-e03418-s002.zip]

Archive with 4 entries (4 files):
- CountsPerSpeciesPerSandwich_EPR.csv
- MetadataS1.pdf
- ModalitiesPerTraitDefinitions_EPR.csv
- ModalitiesPerTraitPerSpecies_EPR.csv
