# Supplementary material for: Functional traits provide new insight into recovery and succession at deep‐sea hydrothermal vents
Source: Ecology. 2021 Jul 2;102(8):e03418. doi: 10.1002/ecy.3418 (PMC8459237; doi:10.1002/ecy.3418)
Supplement: Supplementary file 6 — Data S1 [file ECY-102-e03418-s002.zip › CountsPerSpeciesPerSandwich_EPR.csv]

Block/Sandwich ID	184	232	224	201	204	199	6	7	19	27	31	35	110	111	109	73	64	113	139	133	138	156	158	159	83	164	174	170	171	172	183	184	186	180	182	187
Months Post-Eruption	Pre-Eruption	Pre-Eruption	Pre-Eruption	Pre-Eruption	Pre-Eruption	Pre-Eruption	9	9	9	11	11	11	22	22	22	22	22	22	33	33	33	96	96	96	106	106	106	106	106	106	135	135	135	135	135	135
Temperature (degrees C)	2	NA	2.5	2.35	2	2	2.2	2.2	6.5	3.3	3.3	3.7	5.8	2.9	2.3	2.4	2.1	2	2.3	4.2	2.9	3.1	2.6	NA	2.6	2.6	2.7	1.9	2.1	1.9	2	2	2	2	2	2
Bathymargarites symplector	4	8	0	0	0	4	0	0	0	0	0	0	0	0	0	0	0	0	0	2	0	3	5	0	2	3	1	0	3	0	1	4	1	2	0	2
Clypeosectus delectus	0	0	0	34	15	8	4	0	0	3	6	1	8	10	31	19	9	5	0	0	45	14	17	31	4	5	3	0	7	3	0	0	0	2	0	0
Ctenopelta porifera	0	0	0	0	0	0	0	0	1	0	0	0	0	0	0	0	0	0	0	0	0	0	0	0	0	0	0	0	0	0	0	0	0	0	0	0
Cyathermia naticoides	0	0	0	0	0	0	0	0	1	2	0	1	3	0	0	0	1	0	0	1	0	0	0	0	0	1	0	0	0	0	0	0	0	0	0	0
Eulepetopsis vitrea	13	28	1	14	2	0	2	0	0	0	0	1	12	14	6	8	3	2	2	1	8	97	104	11	16	16	16	3	12	2	0	0	1	1	0	0
Gorgoleptis emarginatus	0	0	0	0	0	0	0	0	0	0	0	0	3	1	3	1	2	0	0	0	0	0	0	0	0	0	0	0	0	0	0	0	0	0	0	0
Gorgoleptis spiralis	0	0	0	0	0	0	2	1	0	1	4	3	16	27	28	13	4	8	0	0	30	3	2	1	1	2	1	0	0	1	0	0	0	0	0	0
Helicoradomenia acredema	4	0	0	0	0	0	0	0	0	0	0	0	0	0	1	0	0	0	0	0	0	0	0	1	2	0	0	0	3	0	0	1	1	0	0	0
Laeviphitus sp.	0	0	0	0	0	0	0	0	0	0	0	0	0	0	0	0	0	0	0	0	0	0	0	0	0	0	0	0	0	0	0	0	0	0	0	1
Lepetodrilus cristatus	0	0	0	0	0	0	0	0	0	0	0	0	0	0	0	0	0	0	0	2	0	0	0	0	0	0	0	0	0	0	0	0	0	0	0	0
Lepetodrilus elevatus	1	26	0	9	0	0	0	0	2	0	0	0	0	0	15	14	0	1	392	667	2	1	0	0	0	0	0	0	0	0	0	0	0	0	0	0
Lepetodrilus ovalis	11	35	7	51	4	0	0	0	0	0	0	0	23	6	4	1	17	6	0	1	11	39	0	70	18	18	39	2	15	3	0	1	0	0	1	1
Lepetodrilus spp.	0	0	0	0	0	0	1738	633	1056	268	465	527	2584	9464	5373	8567	204	308	1155	1522	256	5	1	16	31	30	13	1	30	6	0	3	0	1	0	0
Lepetodrilus tevnianus	0	0	0	0	0	0	378	1268	1557	18	56	556	33	217	97	106	2	7	76	37	1	1	0	0	0	0	0	0	0	0	0	0	0	0	0	0
Lepetodrilus pustulosus	0	0	0	0	0	0	0	0	0	0	0	0	0	0	0	3	0	0	1	0	0	0	0	0	0	0	0	0	0	0	0	0	0	0	0	0
Melanodrymia sp.	0	0	0	0	0	0	0	0	0	0	0	0	0	0	0	0	0	0	0	0	0	0	0	0	0	0	0	0	0	0	0	0	1	0	0	0
Pachydermia laevis	0	0	0	0	0	0	2	0	0	0	1	1	6	1	18	19	0	1	0	2	0	0	0	0	0	0	0	0	1	1	0	0	0	1	0	0
Peltospira delicata	0	0	0	0	0	0	0	0	0	0	0	0	0	0	0	0	0	0	0	0	0	1	0	0	0	0	0	1	2	0	0	0	0	0	0	0
Phymorhynchus major	0	0	0	0	0	0	0	0	0	0	0	0	0	0	0	0	0	0	0	0	0	0	0	0	0	0	0	0	0	0	0	0	0	1	0	20
Planorbidella planispira	0	0	0	0	0	0	1	0	0	0	0	0	0	0	0	0	0	0	0	0	0	0	0	0	0	0	0	1	0	0	0	0	0	0	0	0
Provanna sp.	1	0	1	0	0	0	0	0	0	0	0	0	0	0	0	0	0	0	0	0	0	0	2	1	0	0	0	0	1	0	0	0	0	0	0	0
Rhynchopelta concentrica	0	0	0	0	0	0	0	1	0	0	0	0	0	0	0	0	0	0	1	0	0	0	0	0	0	0	0	0	0	0	0	0	0	0	0	0
Sutilizona theca	0	0	0	0	0	0	9	0	0	1	5	0	0	0	1	0	0	0	0	0	0	0	0	0	0	0	0	0	0	0	0	0	0	0	0	0
Bathymodiolus thermophilus	2	1	5	44	1	0	1	0	1	0	0	1	38	55	79	88	26	25	6	21	2	5	2	2	1	0	0	0	2	1	0	3	1	0	0	1
Catillopecten vulcani	0	0	0	0	0	0	0	0	0	0	0	0	0	0	1	0	1	0	0	0	1	0	0	0	0	0	0	0	0	0	0	0	0	0	0	0
Alvinella sp.	0	0	0	0	0	0	0	0	0	0	0	0	0	0	0	0	0	0	0	0	0	0	0	0	0	0	0	0	0	0	0	0	0	0	0	0
Amphisamytha galapagensis	177	26	175	128	21	8	87	29	7	2	0	2	40	97	87	20	0	19	26	26	41	120	66	135	34	34	20	6	36	9	4	16	13	83	2	5
Archinome rosacea	31	36	4	10	7	0	0	0	0	0	0	0	3	1	1	0	2	0	0	0	5	9	29	17	12	4	9	1	65	0	0	0	0	20	0	0
Branchinotogluma sp.	0	0	0	0	0	0	0	0	0	0	0	0	0	0	0	0	0	0	0	0	0	0	0	0	0	0	0	0	0	0	0	0	0	0	0	0
Branchiplicatus cupreus	0	0	0	0	0	0	0	0	0	0	0	0	0	0	0	0	1	0	0	0	0	0	0	0	0	0	0	0	0	0	0	0	0	0	0	0
Branchipolynoe sp.	0	1	1	0	0	0	0	0	0	0	0	0	0	0	0	0	0	0	0	0	0	0	0	0	0	0	0	0	0	0	0	0	0	0	0	0
Galapagomystides aristata	0	0	0	0	0	0	0	0	0	0	0	2	0	0	0	0	0	0	0	0	0	0	0	0	0	0	1	0	0	0	0	0	0	0	0	0
Glycera sp.	0	0	0	1	0	0	0	0	0	0	0	1	0	0	0	0	1	0	0	1	1	0	0	1	1	0	0	0	0	0	0	0	0	1	0	0
Hesionid sp.	0	0	0	0	0	0	0	0	0	3	0	7	0	0	0	0	0	0	0	0	2	1	0	4	3	1	0	1	4	0	0	0	0	1	0	0
Hesiospina vestimentifera	1	42	1	0	0	0	0	0	0	0	0	0	0	0	0	0	0	0	0	0	0	0	0	0	0	0	0	0	0	0	0	0	0	0	0	0
Thermiphione risensis	1	1	1	1	0	0	0	0	0	0	0	0	0	0	0	0	0	0	0	0	0	2	1	5	0	0	0	0	2	0	0	0	0	0	0	0
Lepidonotopodium sp.	0	1	0	0	0	0	0	0	0	0	0	0	0	0	3	0	0	0	1	5	1	0	0	0	0	0	0	0	0	0	0	0	0	0	0	0
Nereis sp.	4	6	4	1	0	0	0	0	0	0	0	0	0	0	3	2	0	0	0	0	4	10	11	2	4	6	5	1	17	1	0	0	0	0	0	0
Nicomache sp.	3	0	2	8	4	1	0	0	0	0	0	0	0	0	0	0	0	0	0	0	0	0	0	5	0	0	0	0	0	0	0	4	0	7	0	0
Ophryotrocha akessoni	0	11	0	6	12	2	39	36	89	10	26	30	276	221	341	205	6	89	47	64	87	16	5	3	2	0	2	5	7	10	1	0	1	0	0	0
Paralvinella grasslei	0	0	0	0	0	0	0	0	5	0	0	1	0	1	0	0	0	1	0	0	0	0	0	0	0	0	0	0	0	0	0	0	0	0	0	0
polynoid spp.	0	0	0	2	0	0	1	4	0	6	5	19	3	1	0	1	0	0	0	0	2	1	8	10	0	4	2	0	10	0	0	0	0	0	0	1
Prionospio sandersi	0	0	0	0	0	0	0	0	0	0	0	0	0	0	1	0	0	0	0	1	2	0	0	0	4	1	1	2	2	1	0	1	1	4	0	0
Riftia pachyptila	0	0	0	0	0	0	0	0	0	0	0	0	0	0	0	0	0	0	0	0	0	0	0	0	0	0	0	0	0	0	0	0	0	0	0	0
serpulid spp.	5	0	49	107	58	6	0	0	0	0	0	0	0	0	0	2	2	33	0	14	0	81	93	113	15	5	5	5	18	4	17	15	8	15	24	30
siboglinid spp.	0	30	0	0	0	0	149	318	1087	0	0	0	0	0	95	146	0	0	12	9	0	1	0	0	0	0	0	0	1	0	2	0	0	0	0	0
Tevnia jerichonana	0	0	0	0	0	0	0	0	0	0	0	0	0	187	0	0	0	0	0	0	0	0	0	0	0	0	0	0	0	0	0	0	0	0	0	0
amphipods	0	1	1	0	0	3	0	1	4	2	1	5	3	14	5	3	2	8	24	182	7	0	7	2	1	2	0	0	3	2	0	1	0	1	1	2
Bythograea thermydron	0	0	0	0	0	0	0	0	0	0	0	0	0	0	0	0	0	0	0	0	0	0	0	0	0	0	0	0	0	0	0	0	0	0	0	0
isopods	0	0	0	0	0	0	0	0	0	0	0	0	0	0	0	0	0	0	0	0	0	4	11	1	3	4	3	9	60	0	0	0	0	0	0	0
mites	0	0	0	0	0	0	0	0	0	0	0	0	0	0	0	0	1	2	0	0	0	11	11	10	2	0	2	0	1	0	1	3	1	4	1	1
Neolepas zevinae	0	0	1	6	0	0	0	0	0	0	0	0	0	0	0	0	0	1	0	0	0	0	6	4	0	0	0	0	0	0	0	0	0	0	0	0
shrimp	0	0	0	0	0	0	0	0	1	0	0	0	0	0	0	0	0	0	0	0	0	0	0	0	0	0	0	0	0	0	0	0	0	0	0	0
tanaids	0	0	0	0	1	1	0	0	0	0	0	0	0	0	0	0	0	0	0	0	0	4	8	0	2	1	1	2	0	0	1	0	0	0	0	0
anemone	0	0	0	0	0	0	1	0	0	0	0	0	0	0	0	0	0	0	0	0	0	0	0	3	1	0	0	0	0	0	0	0	0	0	0	1
dandelion	0	0	0	0	0	0	0	0	0	0	0	0	0	0	0	0	0	0	0	0	0	0	0	0	0	0	0	1	0	0	0	0	0	0	0	0
kinorhynch	0	0	0	0	0	0	3	0	0	0	0	0	2	0	5	1	0	0	0	1	0	1	0	1	0	0	0	0	0	0	0	0	0	0	1	1
ophiuroids	0	0	0	0	0	0	0	0	0	0	0	0	0	0	0	0	0	0	0	0	2	0	0	1	0	0	0	0	0	0	0	0	0	0	0	0
