# Supplementary material for: Functional traits provide new insight into recovery and succession at deep‐sea hydrothermal vents
Source: Ecology. 2021 Jul 2;102(8):e03418. doi: 10.1002/ecy.3418 (PMC8459237; doi:10.1002/ecy.3418)
Supplement: Supplementary file 6 — Data S1 [file ECY-102-e03418-s002.zip › ModalitiesPerTraitDefinitions_EPR.csv]

TRAIT	MODALITY	MODALITY_TYPE	DEFINITION	CITATION
MAXIMUM ADULT BODY SIZE	Small (~1mm)	Ordered Categorical	An estimate of the maximum size the species reaches in adulthood (along the largest dimension). Measurements are categorical. Measured lengths of species categorized by rounding to the nearest estimate value. For example, a measurement of 55mm is grouped with Large (~100mm) and a measurement of 45mm is grouped with Medium (~10mm)	sFDvent Database https://doi.org/10.1111/geb.12975
MAXIMUM ADULT BODY SIZE	Medium (~10mm)	Ordered Categorical	An estimate of the maximum size the species reaches in adulthood (along the largest dimension). Measurements are categorical. Measured lengths of species categorized by rounding to the nearest estimate value. For example, a measurement of 55mm is grouped with Large (~100mm) and a measurement of 45mm is grouped with Medium (~10mm)	sFDvent Database https://doi.org/10.1111/geb.12975
MAXIMUM ADULT BODY SIZE	Large (~100mm)	Ordered Categorical	An estimate of the maximum size the species reaches in adulthood (along the largest dimension). Measurements are categorical. Measured lengths of species categorized by rounding to the nearest estimate value. For example, a measurement of 55mm is grouped with Large (~100mm) and a measurement of 45mm is grouped with Medium (~10mm)	sFDvent Database https://doi.org/10.1111/geb.12975
MAXIMUM ADULT BODY SIZE	Very large (~1000mm)	Ordered Categorical	An estimate of the maximum size the species reaches in adulthood (along the largest dimension). Measurements are categorical. Measured lengths of species categorized by rounding to the nearest estimate value. For example, a measurement of 55mm is grouped with Large (~100mm) and a measurement of 45mm is grouped with Medium (~10mm)	sFDvent Database https://doi.org/10.1111/geb.12975
HABITAT COMPLEXITY	Does not add complexity	Categorical	This species does not form habitat structure, and is not a foundation species. This trait is similar to the “Habitat modification” trait presented in: Marine Species Traits editorial board (2017) http://www.marinespecies.org/traits/about.php	sFDvent Database https://doi.org/10.1111/geb.12975
HABITAT COMPLEXITY	Mat forming (<10 cm)	Categorical	This species forms mat-like habitat, less than 10 centimeters in height or depth, and flat in appearance. We consider species with this modality to be a foundation species. This trait is similar to the “Habitat modification” trait presented in: Marine Species Traits Editorial Board (2017) http://www.marinespecies.org/traits/about.php	sFDvent Database https://doi.org/10.1111/geb.12975
HABITAT COMPLEXITY	Bed forming (>10 cm)	Categorical	This species forms bed-like habitat, which is higher or deeper than 10 centimeters, and more undulated in appearance than mat. We consider species with this modality to be a foundation species. This trait is similar to the “Habitat modification” trait presented in: Marine Species Traits Editorial Board (2017) http://www.marinespecies.org/traits/about.php	sFDvent Database https://doi.org/10.1111/geb.12975
HABITAT COMPLEXITY	Open bush forming	Categorical	This species forms a more open, penetrable habitat with a bush-like appearance. We consider species with this modality to be a foundation species. This trait is similar to the “Habitat modification” trait presented in: Marine Species Traits Editorial Board (2017) http://www.marinespecies.org/traits/about.php	sFDvent Database https://doi.org/10.1111/geb.12975
HABITAT COMPLEXITY	Dense bush forming	Categorical	This species forms a dense, bush-like habitat that would be difficult to penetrate or observe fauna living within. We consider species with this modality to be a foundation species. This trait is similar to the “Habitat modification” trait presented in Marine Species Traits Editorial Board (2017) http://www.marinespecies.org/traits/about.php	sFDvent Database https://doi.org/10.1111/geb.12975
TROPHIC MODE	Symbiont	Ordered Categorical	This species hosts primary producers. Similar to “Invertebrates with External/Internal symbionts” category from Govenar, B. (2012) Energy transfer through food webs at hydrothermal vents: Linking the lithosphere to the biosphere. Oceanography 25(1):246–255; also similar to the “Primary Producers” category from Gaudron et al. (2012) Spatial and temporal variations in food web structure from newly-…	sFDvent Database https://doi.org/10.1111/geb.12975
TROPHIC MODE	Bacterivore	Ordered Categorical	This species feeds on bacteria	sFDvent Database https://doi.org/10.1111/geb.12975
TROPHIC MODE	Detritivore	Ordered Categorical	This species feeds on fragmented organic matter (detritus); Lincoln, R., Boxshall, G. & Clark, P., (1998) A dictionary of ecology, evolution and systematics (2nd ed.). Cambridge: Cambridge University of Press	sFDvent Database https://doi.org/10.1111/geb.12975
TROPHIC MODE	Carnivore S (Scavenger)	Ordered Categorical	This species feeds on dead organic material	sFDvent Database https://doi.org/10.1111/geb.12975
TROPHIC MODE	Carnivore O (Other)	Ordered Categorical	This species feeds on animal tissue	sFDvent Database https://doi.org/10.1111/geb.12975
FEEDING METHOD	Non-feeding	Categorical	This species has no gut and relies entirely on endosymbionts for nutrition	Biological Traits Information Catalogue (BIOTIC) http://www.marlin.ac.uk/biotic/
FEEDING METHOD	Deposit feeder	Categorical	Any organism which feeds on fragmented particulate organic matter from the substratum; Lincoln, R., Boxshall, G. & Clark, P., (1998) A dictionary of ecology, evolution and systematics (2nd ed.). Cambridge: Cambridge University of Press	Biological Traits Information Catalogue (BIOTIC) http://www.marlin.ac.uk/biotic/
FEEDING METHOD	Suspension feeder	Categorical	Any organism which feeds on particulate organic matter, including plankton, suspended in the water column; Lincoln, R., Boxshall, G. & Clark, P., (1998) A dictionary of ecology, evolution and systematics (2nd ed.). Cambridge: Cambridge University of Press	Biological Traits Information Catalogue (BIOTIC) http://www.marlin.ac.uk/biotic/
FEEDING METHOD	Predator	Categorical	An organism that feeds by preying on other organisms, killing them for food; Lincoln, R., Boxshall, G. & Clark, P., (1998) A dictionary of ecology, evolution and systematics (2nd ed.). Cambridge: Cambridge University of Press	Biological Traits Information Catalogue (BIOTIC) http://www.marlin.ac.uk/biotic/
FEEDING METHOD	Parasite or commensal	Categorical	This species lives closely associated with a host animal while feeding from its tissue	Biological Traits Information Catalogue (BIOTIC) http://www.marlin.ac.uk/biotic/
RELATIVE ADULT MOBILITY	Sessile	Ordered Categorical	This species does not move as adults. Examples include any animal permanently attached at the base, such as tube worms or barnacles. Same as Mobility Level 1 in sFD Vent Database	sFDvent Database https://doi.org/10.1111/geb.12975
RELATIVE ADULT MOBILITY	Movement restricted	Ordered Categorical	This species has restricted movement. An example of this would be a burrower, or a tube-dwelling species that can leave, but typically does not. Same as Mobility Level 2 in sFD Vent Database	sFDvent Database https://doi.org/10.1111/geb.12975
RELATIVE ADULT MOBILITY	Crawler	Ordered Categorical	This species has slow movement along the benthos. An example of this would be snail, which crawls upon the substrate. Same as Mobility Level 3 in sFD Vent Database	sFDvent Database https://doi.org/10.1111/geb.12975
RELATIVE ADULT MOBILITY	Freely mobile	Ordered Categorical	This species has unrestricted movement. An example would be a swimmer, which moves through the water column. Same as Mobility Level 4 in sFD Vent Database	sFDvent Database https://doi.org/10.1111/geb.12975
EXTERNAL PROTECTION	Soft bodied	Ordered Categorical	This species has no external protection. An example would be an unsclerotized worm. Similar to modality “Soft” in trait “Morphology - Armor” from https://www.epa.gov/risk/freshwater-biological-traits-database-data-sources#tab-12 [accessed Aug 11 2020]	Ding, N. et al. (2017) Different responses of functional traits and diversity of stream macroinvertebrates to environmental and spatial factors in the Xishuangbanna watershed of the upper Mekong River Basin, China. Sci Total Environ 574:288–299; Greenfield, B.L. et al. (2016) Mapping functional groups can provide insight into ecosystem functioning and potential resilience of intertidal sandflats.…
EXTERNAL PROTECTION	Moderately protected	Ordered Categorical	This species has an exposed body, but has a slightly protective cuticle or lives in a thin mucous or papery tube. Similar to modality “Partly sclerotized” in trait “Morphology - Armor” from https://www.epa.gov/risk/freshwater-biological-traits-database-data-sources#tab-12 [accessed Aug 11 2020]	Ding, N. et al. (2017) Different responses of functional traits and diversity of stream macroinvertebrates to environmental and spatial factors in the Xishuangbanna watershed of the upper Mekong River Basin, China. Sci Total Environ 574:288–299; Greenfield, B.L. et al. (2016) Mapping functional groups can provide insight into ecosystem functioning and potential resilience of intertidal sandflats.…
EXTERNAL PROTECTION	Well protected	Ordered Categorical	This species has a hard protective shell or exoskeleton. An example would be a crab or snail. Similar to modality “Hard shelled” in trait “Morphology - Armor” from https://www.epa.gov/risk/freshwater-biological-traits-database-data-sources#tab-12 [accessed Aug 11 2020]	Ding, N. et al. (2017) Different responses of functional traits and diversity of stream macroinvertebrates to environmental and spatial factors in the Xishuangbanna watershed of the upper Mekong River Basin, China. Sci Total Environ 574:288–299; Greenfield, B.L. et al. (2016) Mapping functional groups can provide insight into ecosystem functioning and potential resilience of intertidal sandflats.…
LARVAL DEVELOPMENT	Lecithotrophic	Categorical	Larvae of this species develop at the expense of internal resources (i.e., yolk) provided by the female; Barnes R.S.K., Calow P., Olive P.J.W., Golding, D.W, and Spicer, J.I., 2006 The invertebrates: a new synthesis, Oxford: Blackwell Science Ltd	Biological Traits Information Catalogue (BIOTIC) http://www.marlin.ac.uk/biotic/
LARVAL DEVELOPMENT	Planktotrophic	Categorical	The larvae of this species feed (at least in part) on materials captured from the plankton; Barnes R.S.K., Calow P., Olive P.J.W., Golding, D.W, and Spicer, J.I., 2006 The invertebrates: a new synthesis, Oxford: Blackwell Science Ltd	Biological Traits Information Catalogue (BIOTIC) http://www.marlin.ac.uk/biotic/
LARVAL DEVELOPMENT	Brooding	Categorical	This species incubates eggs either inside or outside the body. Eggs may be brooded to a variety of developmental stages. Males or females may be responsible for brooding; Ruppert, E.E. & Barnes, R.D. (1994) Invertebrate zoology (6th ed.). Fort Worth, USA: Saunders College Publishing	Biological Traits Information Catalogue (BIOTIC) http://www.marlin.ac.uk/biotic/
LARVAL DEVELOPMENT	Direct	Categorical	This species develops without a larval stage; Barnes R.S.K., Calow P., Olive P.J.W., Golding, D.W, and Spicer, J.I., 2006 The invertebrates: a new synthesis, Oxford: Blackwell Science Ltd	Biological Traits Information Catalogue (BIOTIC) http://www.marlin.ac.uk/biotic/
REPRODUCTIVE TYPE	Gonochoristic	Categorical	This species has separate sexes; Barnes, R.S.K., Calow, P. & Olive P.J.W. (1993) The invertebrates: a new synthesis. Oxford: Blackwell Science Ltd	Biological Traits Information Catalogue (BIOTIC) http://www.marlin.ac.uk/biotic/
REPRODUCTIVE TYPE	Hermaphroditic	Categorical	This species has individuals capable of producing both ova and spermatozoa at the same time; Barnes, R.S.K., Calow, P. & Olive P.J.W. (1993) The invertebrates: a new synthesis. Oxford: Blackwell Science Ltd	Biological Traits Information Catalogue (BIOTIC) http://www.marlin.ac.uk/biotic/
REPRODUCTIVE TYPE	Asexual	Categorical	This species has at least one asexual stage in its life cycle. Defined as reproduction that does not involve the exchange of genetic material. In at least one life stage, individuals are derived form a single parent; Barnes R.S.K., Calow P., Olive P.J.W., Golding, D.W, and Spicer, J.I., 2006. The invertebrates: a new synthesis, Oxford: Blackwell Science Ltd	Biological Traits Information Catalogue (BIOTIC) http://www.marlin.ac.uk/biotic/
