# Supplementary material for: Functional traits provide new insight into recovery and succession at deep‐sea hydrothermal vents
Source: Ecology. 2021 Jul 2;102(8):e03418. doi: 10.1002/ecy.3418 (PMC8459237; doi:10.1002/ecy.3418)
Supplement: Supplementary file 6 — Data S1 [file ECY-102-e03418-s002.zip › ModalitiesPerTraitPerSpecies_EPR.csv]

SCIENTIFIC_OR_COMMON_NAME	scientificNameID	AphiaID	MAXIMUM_ADULT_BODY_SIZE	MAXIMUM_ADULT_BODY_SIZE_CITATION	HABITAT_COMPLEXITY	HABITAT_COMPLEXITY_CITATION	TROPHIC_MODE	TROPHIC_MODE_CITATION	FEEDING_METHOD	FEEDING_METHOD_CITATION	RELATIVE_ADULT_MOBILITY	RELATIVE_ADULT_MOBILITY_CITATION	EXTERNAL_PROTECTION	EXTERNAL_PROTECTION_CITATION	LARVAL_DEVELOPMENT	LARVAL_DEVELOPMENT_CITATION	REPRODUCTIVE_TYPE	REPRODUCTIVE_TYPE_CITATION	FUNCTIONAL_GUILD
Bathymargarites symplector	urn:lsid:marinespecies.org:taxname:536893	536893	Medium (~10mm)	sFDvent Database https://doi.org/10.1111/geb.12975	Does not add complexity	sFDvent Database https://doi.org/10.1111/geb.12975	Bacterivore	sFDvent Database https://doi.org/10.1111/geb.12975	Deposit feeder	All non-predatory gastropods defined as deposit feeders	Crawler	sFDvent Database https://doi.org/10.1111/geb.12975	Well protected	Expert opinion; hard shell	Lecithotrophic	Desbruyeres D.M. Segonzac and M. Bright. (Eds.) Handbook of Deep-Sea Hydrothermal Vent Fauna. 2006	Gonochoristic	Waren A. and Bouchet P. (1989) New gastropods from East Pacific hydrothermal vents. Zoologica Scripta 18(1):67-102 https://doi.org/10.1111/j.1463-6409.1989.tb00124.x	A
Clypeosectus delectus	urn:lsid:marinespecies.org:taxname:449949	449949	Medium (~10mm)	sFDvent Database https://doi.org/10.1111/geb.12975	Does not add complexity	sFDvent Database https://doi.org/10.1111/geb.12975	Bacterivore	sFDvent Database https://doi.org/10.1111/geb.12975	Deposit feeder	All non-predatory gastropods defined as deposit feeders	Crawler	sFDvent Database https://doi.org/10.1111/geb.12975	Well protected	Expert opinion; hard shell	Lecithotrophic	Haszprunar G. (1989) New Slit-limpets (Scissurellacea and Fissurellacea) from Hydrothermal Vents: Part 2. Anatomy and Relationships. Natural History Museum of Los Angeles County	Gonochoristic	Haszprunar G. (1989) New Slit-limpets (Scissurellacea and Fissurellacea) from Hydrothermal Vents: Part 2. Anatomy and Relationships. Natural History Museum of Los Angeles County	A
Ctenopelta porifera	urn:lsid:marinespecies.org:taxname:449950	449950	Medium (~10mm)	sFDvent Database https://doi.org/10.1111/geb.12975	Does not add complexity	sFDvent Database https://doi.org/10.1111/geb.12975	Bacterivore	sFDvent Database https://doi.org/10.1111/geb.12975	Deposit feeder	All non-predatory gastropods defined as deposit feeders	Crawler	sFDvent Database https://doi.org/10.1111/geb.12975	Well protected	Expert opinion; hard shell	Lecithotrophic	Desbruyeres D.M. Segonzac and M. Bright. (Eds.) Handbook of Deep-Sea Hydrothermal Vent Fauna. 2006	Gonochoristic	Desbruyeres D.M. Segonzac and M. Bright. (Eds.) Handbook of Deep-Sea Hydrothermal Vent Fauna. 2006	A
Cyathermia naticoides	urn:lsid:marinespecies.org:taxname:449951	449951	Medium (~10mm)	sFDvent Database https://doi.org/10.1111/geb.12975	Does not add complexity	sFDvent Database https://doi.org/10.1111/geb.12975	Bacterivore	sFDvent Database https://doi.org/10.1111/geb.12975	Deposit feeder/Suspension feeder	Waren A. and Bouchet P. (1989) New gastropods from East Pacific hydrothermal vents. Zoologica Scripta 18(1):67-102 https://doi.org/10.1111/j.1463-6409.1989.tb00124.x	Crawler	sFDvent Database https://doi.org/10.1111/geb.12975	Well protected	Expert opinion; hard shell	Lecithotrophic	Desbruyeres D.M. Segonzac and M. Bright. (Eds.) Handbook of Deep-Sea Hydrothermal Vent Fauna. 2006	Gonochoristic	Waren A. and Bouchet P. (1989) New gastropods from East Pacific hydrothermal vents. Zoologica Scripta 18(1):67-102 https://doi.org/10.1111/j.1463-6409.1989.tb00124.x	B
Eulepetopsis vitrea	urn:lsid:marinespecies.org:taxname:449958	449958	Medium (~10mm)	Desbruyeres D.M. Segonzac and M. Bright. (Eds.) Handbook of Deep-Sea Hydrothermal Vent Fauna. 2006	Does not add complexity	sFDvent Database https://doi.org/10.1111/geb.12975	Bacterivore	sFDvent Database https://doi.org/10.1111/geb.12975	Deposit feeder	All non-predatory gastropods defined as deposit feeders	Crawler	sFDvent Database https://doi.org/10.1111/geb.12975	Moderately protected	Expert opinion; thinner shell than the other gastropods	Lecithotrophic	Desbruyeres D.M. Segonzac and M. Bright. (Eds.) Handbook of Deep-Sea Hydrothermal Vent Fauna. 2006	Gonochoristic	Young C.M. Eckelbarger K.J. and Eckelbarger K. (Eds.) (1994) Reproduction larval biology and recruitment of the deep-sea benthos. Columbia University Press	A
Gorgoleptis emarginatus	urn:lsid:marinespecies.org:taxname:449959	449959	Medium (~10mm)	sFDvent Database https://doi.org/10.1111/geb.12975	Does not add complexity	sFDvent Database https://doi.org/10.1111/geb.12975	Bacterivore	sFDvent Database https://doi.org/10.1111/geb.12975	Deposit feeder	All non-predatory gastropods defined as deposit feeders	Crawler	sFDvent Database https://doi.org/10.1111/geb.12975	Well protected	Expert opinion; hard shell	Lecithotrophic	Desbruyeres D.M. Segonzac and M. Bright. (Eds.) Handbook of Deep-Sea Hydrothermal Vent Fauna. 2006	Gonochoristic	McLean J. H. (1988) New archaeogastropod limpets from hydrothermal vents; superfamily Lepetodrilacea I. Systematic descriptions. Philosophical Transactions of the Royal Society of London. B 319(1192)1-32 https://doi.org/10.1098/rstb.1988.0031	A
Gorgoleptis spiralis	urn:lsid:marinespecies.org:taxname:449961	449961	Medium (~10mm)	sFDvent Database https://doi.org/10.1111/geb.12975	Does not add complexity	sFDvent Database https://doi.org/10.1111/geb.12975	Bacterivore	sFDvent Database https://doi.org/10.1111/geb.12975	Deposit feeder	All non-predatory gastropods defined as deposit feeders	Crawler	sFDvent Database https://doi.org/10.1111/geb.12975	Well protected	Expert opinion; hard shell	Lecithotrophic	Desbruyeres D.M. Segonzac and M. Bright. (Eds.) Handbook of Deep-Sea Hydrothermal Vent Fauna. 2006	Gonochoristic	Desbruyeres D.M. Segonzac and M. Bright. (Eds.) Handbook of Deep-Sea Hydrothermal Vent Fauna. 2006	A
Helicoradomenia acredema	urn:lsid:marinespecies.org:taxname:395235	395235	Small (~1mm)	Desbruyeres D.M. Segonzac and M. Bright. (Eds.) Handbook of Deep-Sea Hydrothermal Vent Fauna. 2006	Does not add complexity	sFDvent Database https://doi.org/10.1111/geb.12975	Bacterivore	sFDvent Database https://doi.org/10.1111/geb.12975	Deposit feeder	Todt C. and Salvini-Plawen L.V. (2005) The digestive tract of Helicoradomenia (Solenogastres Mollusca) aplacophoran molluscs from the hydrothermal vents of the East Pacific Rise. Invertebrate Biology 124(3):230–253 https://doi.org/10.1111/j.1744-7410.2005.00023.x	Crawler	Expert opinion	Moderately protected	Expert opinion; has spicules but otherwise soft-bodied	Lecithotrophic	Scheltema A.H. (2008) Biogeography Diversity and Evolution Through Vicariance of the Hydrothermal Vent Aplacophora Genus Helicoradomenia (Aplacophora Mollusca). Journal of Shellfish Research 27(1):91–96 https://doi.org/10.2983/0730-8000(2008)27[91:BDAETV]2.0.CO;2	Hermaphroditic	Scheltema A.H. (1992) The Aplacophora: History taxonomy phylogeny biogeography and ecology (No. WHOI-92-12). Woods Hole Oceanographic Institution MA	C
Laeviphitus sp.	urn:lsid:marinespecies.org:taxname:137922	137922	Small (~1mm)	Desbruyeres D.M. Segonzac and M. Bright. (Eds.) Handbook of Deep-Sea Hydrothermal Vent Fauna. 2006	Does not add complexity	sFDvent Database https://doi.org/10.1111/geb.12975; used modality for Laeviphitus desbruyeresi	Bacterivore	sFDvent Database https://doi.org/10.1111/geb.12975; used modality for Laeviphitus desbruyeresi	Deposit feeder	All non-predatory gastropods defined as deposit feeders	Crawler	sFDvent Database https://doi.org/10.1111/geb.12975; used modality for Laeviphitus desbruyeresi	Well protected	Expert opinion; hard shell	Planktotrophic	Desbruyeres D.M. Segonzac and M. Bright. (Eds.) Handbook of Deep-Sea Hydrothermal Vent Fauna. 2006	Gonochoristic	Expert opinion	D
Lepetodrilus cristatus	urn:lsid:marinespecies.org:taxname:449970	449970	Medium (~10mm)	sFDvent Database https://doi.org/10.1111/geb.12975	Does not add complexity	sFDvent Database https://doi.org/10.1111/geb.12975	Bacterivore	sFDvent Database https://doi.org/10.1111/geb.12975	Deposit feeder	All non-predatory gastropods defined as deposit feeders	Crawler	sFDvent Database https://doi.org/10.1111/geb.12975	Well protected	Expert opinion; hard shell	Lecithotrophic	Desbruyeres D.M. Segonzac and M. Bright. (Eds.) Handbook of Deep-Sea Hydrothermal Vent Fauna. 2006	Gonochoristic	Desbruyeres D.M. Segonzac and M. Bright. (Eds.) Handbook of Deep-Sea Hydrothermal Vent Fauna. 2006	A
Lepetodrilus elevatus	urn:lsid:marinespecies.org:taxname:449971	449971	Medium (~10mm)	sFDvent Database https://doi.org/10.1111/geb.12975	Does not add complexity	sFDvent Database https://doi.org/10.1111/geb.12975	Bacterivore	sFDvent Database https://doi.org/10.1111/geb.12975	Deposit feeder	All non-predatory gastropods defined as deposit feeders	Crawler	sFDvent Database https://doi.org/10.1111/geb.12975	Well protected	Expert opinion; hard shell	Lecithotrophic	Desbruyeres D.M. Segonzac and M. Bright. (Eds.) Handbook of Deep-Sea Hydrothermal Vent Fauna. 2006	Gonochoristic	Desbruyeres D.M. Segonzac and M. Bright. (Eds.) Handbook of Deep-Sea Hydrothermal Vent Fauna. 2006	A
Lepetodrilus ovalis	urn:lsid:marinespecies.org:taxname:449977	449977	Medium (~10mm)	sFDvent Database https://doi.org/10.1111/geb.12975	Does not add complexity	sFDvent Database https://doi.org/10.1111/geb.12975	Bacterivore	sFDvent Database https://doi.org/10.1111/geb.12975	Deposit feeder	All non-predatory gastropods defined as deposit feeders	Crawler	sFDvent Database https://doi.org/10.1111/geb.12975	Well protected	Expert opinion; hard shell	Lecithotrophic	Desbruyeres D.M. Segonzac and M. Bright. (Eds.) Handbook of Deep-Sea Hydrothermal Vent Fauna. 2006	Gonochoristic	Desbruyeres D.M. Segonzac and M. Bright. (Eds.) Handbook of Deep-Sea Hydrothermal Vent Fauna. 2006	A
Lepetodrilus spp.	urn:lsid:marinespecies.org:taxname:180907	180907	Medium (~10mm)	sFDvent Database; used modality of most Lepetodrilus species	Does not add complexity	sFDvent Database https://doi.org/10.1111/geb.12975; used modality of most Lepetodrilus species	Bacterivore	sFDvent Database https://doi.org/10.1111/geb.12975; used modality of most Lepetodrilus species	Deposit feeder	All non-predatory gastropods defined as deposit feeders	Crawler	sFDvent Database https://doi.org/10.1111/geb.12975; used modality of most Lepetodrilus species	Well protected	Expert opinion; hard shell	Lecithotrophic	Desbruyeres D.M. Segonzac and M. Bright. (Eds.) Handbook of Deep-Sea Hydrothermal Vent Fauna. 2006	Gonochoristic	Desbruyeres D.M. Segonzac and M. Bright. (Eds.) Handbook of Deep-Sea Hydrothermal Vent Fauna. 2006	A
Lepetodrilus tevnianus	urn:lsid:marinespecies.org:taxname:449980	449980	Medium (~10mm)	sFDvent Database https://doi.org/10.1111/geb.12975	Does not add complexity	sFDvent Database https://doi.org/10.1111/geb.12975	Bacterivore	sFDvent Database https://doi.org/10.1111/geb.12975	Deposit feeder	All non-predatory gastropods defined as deposit feeders	Crawler	sFDvent Database https://doi.org/10.1111/geb.12975	Well protected	Expert opinion; hard shell	Lecithotrophic	Desbruyeres D.M. Segonzac and M. Bright. (Eds.) Handbook of Deep-Sea Hydrothermal Vent Fauna. 2006	Gonochoristic	Desbruyeres D.M. Segonzac and M. Bright. (Eds.) Handbook of Deep-Sea Hydrothermal Vent Fauna. 2006	A
Lepetodrilus pustulosus	urn:lsid:marinespecies.org:taxname:449978	449978	Medium (~10mm)	sFDvent Database https://doi.org/10.1111/geb.12975	Does not add complexity	sFDvent Database https://doi.org/10.1111/geb.12975	Bacterivore	sFDvent Database https://doi.org/10.1111/geb.12975	Deposit feeder	All non-predatory gastropods defined as deposit feeders	Crawler	sFDvent Database https://doi.org/10.1111/geb.12975	Well protected	Expert opinion; hard shell	Lecithotrophic	Desbruyeres D.M. Segonzac and M. Bright. (Eds.) Handbook of Deep-Sea Hydrothermal Vent Fauna. 2006	Gonochoristic	Desbruyeres D.M. Segonzac and M. Bright. (Eds.) Handbook of Deep-Sea Hydrothermal Vent Fauna. 2006	A
Melanodrymia sp.	urn:lsid:marinespecies.org:taxname:449912	449912	Small (~1mm)	Desbruyeres D.M. Segonzac and M. Bright. (Eds.) Handbook of Deep-Sea Hydrothermal Vent Fauna. 2006	Does not add complexity	sFDvent Database https://doi.org/10.1111/geb.12975	Bacterivore	sFDvent Database https://doi.org/10.1111/geb.12975	Deposit feeder	All non-predatory gastropods defined as deposit feeders	Crawler	sFDvent Database https://doi.org/10.1111/geb.12975; used modality for Melanodrymia aurantiaca	Well protected	Expert opinion; hard shell	Lecithotrophic	Desbruyeres D.M. Segonzac and M. Bright. (Eds.) Handbook of Deep-Sea Hydrothermal Vent Fauna. 2006	Gonochoristic	Expert opinion	A
Pachydermia laevis	urn:lsid:marinespecies.org:taxname:449994	449994	Medium (~10mm)	sFDvent Database https://doi.org/10.1111/geb.12975	Does not add complexity	sFDvent Database https://doi.org/10.1111/geb.12975	Detritivore	sFDvent Database https://doi.org/10.1111/geb.12975	Deposit feeder	All non-predatory gastropods defined as deposit feeders	Crawler	sFDvent Database https://doi.org/10.1111/geb.12975	Well protected	Expert opinion; hard shell	Lecithotrophic	Desbruyeres D.M. Segonzac and M. Bright. (Eds.) Handbook of Deep-Sea Hydrothermal Vent Fauna. 2006	Gonochoristic	Waren A. and Bouchet P. (1989) New gastropods from East Pacific hydrothermal vents. Zoologica Scripta 18(1):67-102 https://doi.org/10.1111/j.1463-6409.1989.tb00124.x	A
Peltospira delicata	urn:lsid:marinespecies.org:taxname:413443	413443	Medium (~10mm)	sFDvent Database https://doi.org/10.1111/geb.12975	Does not add complexity	sFDvent Database https://doi.org/10.1111/geb.12975	Detritivore	sFDvent Database https://doi.org/10.1111/geb.12975	Deposit feeder	All non-predatory gastropods defined as deposit feeders	Crawler	sFDvent Database https://doi.org/10.1111/geb.12975	Well protected	Expert opinion; hard shell	Lecithotrophic	Desbruyeres D.M. Segonzac and M. Bright. (Eds.) Handbook of Deep-Sea Hydrothermal Vent Fauna. 2006	Gonochoristic	Matabos M. and Thiebaut E. (2010) Reproductive biology of three hydrothermal vent peltospirid gastropods (Nodopelta heminoda N. subnoda and Peltospira operculata) associated with Pompeii worms on the East Pacific Rise. Journal of Molluscan Studies 76(3):257–266 https://doi.org/10.1093/mollus/eyq008	A
Phymorhynchus major	urn:lsid:marinespecies.org:taxname:434621	434621	Large (~100mm)	sFDvent Database https://doi.org/10.1111/geb.12975	Does not add complexity	sFDvent Database https://doi.org/10.1111/geb.12975	Carnivore O	sFDvent Database https://doi.org/10.1111/geb.12975	Deposit feeder/Predator	Desbruyeres D. M. Segonzac and M. Bright. (Eds.) Handbook of Deep-Sea Hydrothermal Vent Fauna. 2006	Crawler	sFDvent Database https://doi.org/10.1111/geb.12975	Well protected	Expert opinion; hard shell	Planktotrophic	Waren A. and Bouchet P. (1989) New gastropods from East Pacific hydrothermal vents. Zoologica Scripta 18(1):67-102 https://doi.org/10.1111/j.1463-6409.1989.tb00124.x	Gonochoristic	Gustafson R.G. Littlewood D.T.J. and Lutz R.A. (1991) Gastropod egg capsules and their contents from deep-sea hydrothermal vent environments. The Biological Bulletin 180(1):34-55 https://doi.org/10.2307/1542427	E
Planorbidella planispira	urn:lsid:marinespecies.org:taxname:450000	450000	Medium (~10mm)	sFDvent Database https://doi.org/10.1111/geb.12975; used modality for Planorbidella depressa	Does not add complexity	sFDvent Database https://doi.org/10.1111/geb.12975	Detritivore	sFDvent Database https://doi.org/10.1111/geb.12975; used modality for Planorbidella depressa	Deposit feeder	All non-predatory gastropods defined as deposit feeders	Crawler	sFDvent Database https://doi.org/10.1111/geb.12975; used modality for Planorbidella depressa	Well protected	Expert opinion; hard shell	Lecithotrophic	Desbruyeres D.M. Segonzac and M. Bright. (Eds.) Handbook of Deep-Sea Hydrothermal Vent Fauna. 2006	Gonochoristic	Expert opinion	A
Provanna sp.	urn:lsid:marinespecies.org:taxname:391510	391510	Medium (~10mm)	sFDvent Database https://doi.org/10.1111/geb.12975; used modality for Provanna ios	Does not add complexity	sFDvent Database https://doi.org/10.1111/geb.12975; used modality for Provanna ios	Detritivore	sFDvent Database https://doi.org/10.1111/geb.12975; used modality for Provanna ios	Deposit feeder	All non-predatory gastropods defined as deposit feeders	Crawler	sFDvent Database https://doi.org/10.1111/geb.12975; used modality for Provanna ios	Well protected	Expert opinion; hard shell	Lecithotrophic	Reynolds K.C. et al. (2010) New molluscan larval form: Brooding and development in a hydrothermal vent gastropod Ifremeria nautilei (Provannidae). Biological Bulletin 219(1):7–11 https://doi.org/10.1086/BBLv219n1p7; Desbruyeres D.M. Segonzac and M. Bright. (Eds.) Handbook of Deep-Sea Hydrothermal Vent Fauna. 2006 “Development without planktotrophic larvae in species with known protoconchs. One sp…	Gonochoristic	Young C.M. Eckelbarger K.J. and Eckelbarger K. (Eds.) (1994) Reproduction larval biology and recruitment of the deep-sea benthos. Columbia University Press	A
Rhynchopelta concentrica	urn:lsid:marinespecies.org:taxname:450018	450018	Medium (~10mm)	Desbruyeres D.M. Segonzac and M. Bright. (Eds.) Handbook of Deep-Sea Hydrothermal Vent Fauna. 2006	Does not add complexity	sFDvent Database https://doi.org/10.1111/geb.12975	Bacterivore	sFDvent Database https://doi.org/10.1111/geb.12975	Deposit feeder	All non-predatory gastropods defined as deposit feeders	Crawler	sFDvent Database https://doi.org/10.1111/geb.12975	Well protected	Expert opinion; hard shell	Lecithotrophic	Desbruyeres D.M. Segonzac and M. Bright. (Eds.) Handbook of Deep-Sea Hydrothermal Vent Fauna. 2006	Gonochoristic	Tyler P.A. et al. (2008). Reproduction of gastropods from vents on the East Pacific Rise and the Mid-Atlantic Ridge. Journal of Shellfish Research 27(1):107-118 https://doi.org/10.2983/0730-8000(2008)27[107:ROGFVO]2.0.CO;2	A
Sutilizona theca	urn:lsid:marinespecies.org:taxname:450019	450019	Small (~1mm)	Desbruyeres D.M. Segonzac and M. Bright. (Eds.) Handbook of Deep-Sea Hydrothermal Vent Fauna. 2006	Does not add complexity	sFDvent Database https://doi.org/10.1111/geb.12975; used modality for Sutilizona pterodon	Detritivore	sFDvent Database https://doi.org/10.1111/geb.12975; used modality for Sutilizona pterodon	Deposit feeder	All non-predatory gastropods defined as deposit feeders	Crawler	sFDvent Database https://doi.org/10.1111/geb.12975; used modality for Sutilizona pterodon	Well protected	Expert opinion; hard shell	Lecithotrophic	Desbruyeres D.M. Segonzac and M. Bright. (Eds.) Handbook of Deep-Sea Hydrothermal Vent Fauna. 2006	Gonochoristic	Haszprunar G. (1989) New Slit-limpets (Scissurellacea and Fissurellacea) from Hydrothermal Vents: Part 2. Anatomy and Relationships. Natural History Museum of Los Angeles County	A
Bathymodiolus thermophilus	urn:lsid:marinespecies.org:taxname:183000	183000	Large (~100mm)	Desbruyeres D.M. Segonzac and M. Bright. (Eds.) Handbook of Deep-Sea Hydrothermal Vent Fauna. 2006	Bed forming (>10 cm)	sFDvent Database https://doi.org/10.1111/geb.12975	Detritivore	sFDvent Database https://doi.org/10.1111/geb.12975	Suspension feeder	Desbruyeres D. M. Segonzac and M. Bright. (Eds.) Handbook of Deep-Sea Hydrothermal Vent Fauna. 2006	Movement restricted	sFDvent Database https://doi.org/10.1111/geb.12975	Well protected	Expert opinion; hard shell	Planktotrophic	Desbruyeres D.M. Segonzac and M. Bright. (Eds.) Handbook of Deep-Sea Hydrothermal Vent Fauna. 2006	Hermaphroditic	Young C.M. Eckelbarger K.J. and Eckelbarger K. (Eds.) (1994) Reproduction larval biology and recruitment of the deep-sea benthos. Columbia University Press	F
Catillopecten vulcani	urn:lsid:marinespecies.org:taxname:391784	391784	Medium (~10mm)	Desbruyeres D.M. Segonzac and M. Bright. (Eds.) Handbook of Deep-Sea Hydrothermal Vent Fauna. 2006	Does not add complexity	Expert opinion	Detritivore	sFDvent Database https://doi.org/10.1111/geb.12975	Suspension feeder	Desbruyeres D. M. Segonzac and M. Bright. (Eds.) Handbook of Deep-Sea Hydrothermal Vent Fauna. 2006	Movement restricted	Desbruyeres D. M. Segonzac and M. Bright. (Eds.) Handbook of Deep-Sea Hydrothermal Vent Fauna. 2006	Moderately protected	Expert opinion; has relatively thin shell	Lecithotrophic	Desbruyeres D.M. Segonzac and M. Bright. (Eds.) Handbook of Deep-Sea Hydrothermal Vent Fauna. 2006	Gonochoristic	Le Pennec G. et al. (2002) Spermatogenesis in the archaic hydrothermal vent bivalve Bathypecten vulcani and comparison of spermatozoon ultrastructure with littoral pectinids. Invertebrate Reproduction & Development 41:13-19 https://doi.org/10.1080/07924259.2002.9652730	G
Alvinella sp.	urn:lsid:marinespecies.org:taxname:324590	324590	Large (~100mm)	sFDvent Database https://doi.org/10.1111/geb.12975	Mat forming (<10 cm)	Expert opinion	Bacterivore	sFDvent Database https://doi.org/10.1111/geb.12975	Deposit feeder/Suspension feeder	Desbruyeres D. M. Segonzac and M. Bright. (Eds.) Handbook of Deep-Sea Hydrothermal Vent Fauna. 2006	Movement restricted	sFDvent Database https://doi.org/10.1111/geb.12975	Moderately protected	Expert opinion; tubes are papery	Lecithotrophic	Young C.M. M.A. Sewell and M.E. Rice eds. Atlas of marine invertebrate larvae. Vol. 6. San Diego: Academic press 2002	Gonochoristic	Desbruyeres D.M. Segonzac and M. Bright. (Eds.) Handbook of Deep-Sea Hydrothermal Vent Fauna. 2006	B
Amphisamytha galapagensis	urn:lsid:marinespecies.org:taxname:326388	326388	Medium (~10mm)	sFDvent Database https://doi.org/10.1111/geb.12975	Does not add complexity	sFDvent Database https://doi.org/10.1111/geb.12975	Detritivore	sFDvent Database https://doi.org/10.1111/geb.12975	Deposit feeder	Fauchald K. and Jumars P.A. (1979) The diet of worms: a study of polychaete feeding guilds. Oceanography and Marine Biology Annual Review 17:193-284	Movement restricted	sFDvent Database https://doi.org/10.1111/geb.12975	Moderately protected	Expert opinion; mucus tube with shell fragments	Lecithotrophic	McHugh D. and Tunnicliffe V. (1994) Ecology and reproductive biology of the hydrothermal vent polychaete Amphisamytha galapagensis (Ampharetidae). Marine Ecology Progress Series 106:111–120 https://doi.org/10.3354/meps106111	Gonochoristic	McHugh D. and Tunnicliffe V. (1994) Ecology and reproductive biology of the hydrothermal vent polychaete Amphisamytha galapagensis (Ampharetidae). Marine Ecology Progress Series 106:111–120 https://doi.org/10.3354/meps106111	A
Archinome rosacea	urn:lsid:marinespecies.org:taxname:333028	333028	Medium (~10mm)	Desbruyeres D.M. Segonzac and M. Bright. (Eds.) Handbook of Deep-Sea Hydrothermal Vent Fauna. 2006	Does not add complexity	sFDvent Database https://doi.org/10.1111/geb.12975	Carnivore O	sFDvent Database https://doi.org/10.1111/geb.12975	Deposit feeder/Predator	Desbruyeres D. M. Segonzac and M. Bright. (Eds.) Handbook of Deep-Sea Hydrothermal Vent Fauna. 2006	Crawler	sFDvent Database https://doi.org/10.1111/geb.12975	Moderately protected	Expert opinion	NA	No reference	Gonochoristic	Rouse G.W. and Pleijel F. (2001) Polychaetes. Oxford University Press	E
Branchinotogluma sp.	urn:lsid:marinespecies.org:taxname:324929	324929	Large (~100mm)	sFDvent Database https://doi.org/10.1111/geb.12975; used modality for Branchinotogluma sandersi	Does not add complexity	sFDvent Database https://doi.org/10.1111/geb.12975; used modality for Branchinotogluma sandersi	Carnivore O	sFDvent Database https://doi.org/10.1111/geb.12975; used modality for Branchinotogluma sandersi	Deposit feeder/Predator	Fauchald K. and Jumars P.A. (1979) The diet of worms: a study of polychaete feeding guilds. Oceanography and Marine Biology Annual Review 17:193-284	Freely mobile	sFDvent Database https://doi.org/10.1111/geb.12975; used modality for Branchinotogluma sandersi	Moderately protected	Expert opinion	NA	No reference	Gonochoristic	Desbruyeres D. M. Segonzac and M. Bright. (Eds.) Handbook of Deep-Sea Hydrothermal Vent Fauna. 2006	E
Branchiplicatus cupreus	urn:lsid:marinespecies.org:taxname:327291	327291	Large (~100mm)	sFDvent Database https://doi.org/10.1111/geb.12975	Does not add complexity	sFDvent Database https://doi.org/10.1111/geb.12975	Carnivore O	sFDvent Database https://doi.org/10.1111/geb.12975	Deposit feeder/Predator	Fauchald K. and Jumars P.A. (1979) The diet of worms: a study of polychaete feeding guilds. Oceanography and Marine Biology Annual Review 17:193-284	Freely mobile	sFDvent Database https://doi.org/10.1111/geb.12975	Moderately protected	Expert opinion	NA	No reference	Gonochoristic	Pettibone M. (1985) An additional new scale worm (Polychaeta: Polynoidae) from the hydrothermal rift area off Western Mexico at 21N. Proceedings of the Biological Society of Washington 98(1):150-157	E
Branchipolynoe sp.	urn:lsid:marinespecies.org:taxname:182930	182930	Large (~100mm)	sFDvent Database https://doi.org/10.1111/geb.12975	Does not add complexity	sFDvent Database https://doi.org/10.1111/geb.12975	Detritivore	sFDvent Database https://doi.org/10.1111/geb.12975	Parasite or commensal	Fauchald K. and Jumars P.A. (1979) The diet of worms: a study of polychaete feeding guilds. Oceanography and Marine Biology Annual Review 17:193-284	Movement restricted	sFDvent Database https://doi.org/10.1111/geb.12975	Moderately protected	Expert opinion	Lecithotrophic	Lindgren J. et al. (2019) Phylogeny and Biogeography of Branchipolynoe (Polynoidae Phyllodocida Aciculata Annelida) with Descriptions of Five New Species from Methane Seeps and Hydrothermal Vents. Diversity 11(9):153 https://doi.org/10.3390/d11090153	Gonochoristic	Lindgren J. et al. (2019) Phylogeny and Biogeography of Branchipolynoe (Polynoidae Phyllodocida Aciculata Annelida) with Descriptions of Five New Species from Methane Seeps and Hydrothermal Vents. Diversity. 11(9) 153 https://doi.org/10.3390/d11090153	G
Galapagomystides aristata	urn:lsid:marinespecies.org:taxname:328065	328065	Medium (~10mm)	sFDvent Database https://doi.org/10.1111/geb.12975	Does not add complexity	Expert opinion	Carnivore O	sFDvent Database https://doi.org/10.1111/geb.12975	Deposit feeder/Predator	Fauchald K. and Jumars P.A. (1979) The diet of worms: a study of polychaete feeding guilds. Oceanography and Marine Biology Annual Review 17:193-284	Freely mobile	sFDvent Database https://doi.org/10.1111/geb.12975	Soft bodied	Expert opinion	NA	No reference	Gonochoristic	Blake J.A. (1985) Polychaeta from the vicinity of deep-sea geothermal vents in the eastern Pacific. I. Euphrosinidae Phyllodocidae Hesionidae Nereididae Glyceridae Dorvilleidae Orbiniidae. Bulletin of the Biological Society of Washington 6:67-101	E
Glycera sp.	urn:lsid:marinespecies.org:taxname:129296	129296	Medium (~10mm)	sFDvent Database https://doi.org/10.1111/geb.12975	Does not add complexity	sFDvent Database https://doi.org/10.1111/geb.12975	Carnivore O	sFDvent Database https://doi.org/10.1111/geb.12975	Predator	Fauchald K. and Jumars P.A. (1979) The diet of worms: a study of polychaete feeding guilds. Oceanography and Marine Biology Annual Review 17:193-284	Crawler	sFDvent Database https://doi.org/10.1111/geb.12975	Soft bodied	Expert opinion	Planktotrophic	Young C.M. M.A. Sewell and M.E. Rice eds. Atlas of marine invertebrate larvae. Vol. 6. San Diego: Academic press 2002	NA	No reference	H
Hesionid sp.	urn:lsid:marinespecies.org:taxname:946	946	Large (~100mm)	sFDvent Database https://doi.org/10.1111/geb.12975; used modality of Hesiospina vestimentifera	Does not add complexity	sFDvent Database https://doi.org/10.1111/geb.12975; used modality of Hesiospina vestimentifera	Carnivore O	sFDvent Database https://doi.org/10.1111/geb.12975; used modality of Hesiospina vestimentifera	Deposit feeder/Predator	Expert opinion; used modalities of Hesiospina vestimentifera	Freely mobile	sFDvent Database https://doi.org/10.1111/geb.12975; used modality of Hesiospina vestimentifera	Soft bodied	Expert opinion; used modalities of Hesiospina vestimentifera	NA	Young C.M. M.A. Sewell and M.E. Rice eds. Atlas of marine invertebrate larvae. Vol. 6. San Diego: Academic press 2002; both feeding and non-feeding larvae reported for family Hesionidae	NA	Most species in Hesionidae are gonochoristic but some hermaphrodites are reported	E
Hesiospina vestimentifera	urn:lsid:marinespecies.org:taxname:328356	328356	Large (~100mm)	sFDvent Database https://doi.org/10.1111/geb.12975	Does not add complexity	sFDvent Database https://doi.org/10.1111/geb.12975	Carnivore O	sFDvent Database https://doi.org/10.1111/geb.12975	Deposit feeder/Predator	Expert opinion	Freely mobile	sFDvent Database https://doi.org/10.1111/geb.12975	Soft bodied	Expert opinion	NA	Young C.M. M.A. Sewell and M.E. Rice eds. Atlas of marine invertebrate larvae. Vol. 6. San Diego: Academic press 2002; both feeding and non-feeding larvae reported for family Hesionidae	Gonochoristic	Blake J.A. (1985) Polychaeta from the vicinity of deep-sea geothermal vents in the eastern Pacific. I. Euphrosinidae Phyllodocidae Hesionidae Nereididae Glyceridae Dorvilleidae Orbiniidae. Bulletin of the Biological Society of Washington 6:67-101	E
Thermiphione risensis	urn:lsid:marinespecies.org:taxname:1288749	1288749	Medium (~10mm)	Desbruyeres D.M. Segonzac and M. Bright. (Eds.) Handbook of Deep-Sea Hydrothermal Vent Fauna. 2006	Does not add complexity	sFDvent Database https://doi.org/10.1111/geb.12975	Carnivore O	sFDvent Database https://doi.org/10.1111/geb.12975	Deposit feeder/Predator	Fauchald K. and Jumars P.A. (1979) The diet of worms: a study of polychaete feeding guilds. Oceanography and Marine Biology Annual Review 17:193-284	Freely mobile	sFDvent Database https://doi.org/10.1111/geb.12975	Moderately protected	Expert opinion	NA	No reference	NA	No reference	E
Lepidonotopodium sp.	urn:lsid:marinespecies.org:taxname:182913	182913	Medium (~10mm)	Desbruyeres D.M. Segonzac and M. Bright. (Eds.) Handbook of Deep-Sea Hydrothermal Vent Fauna. 2006	Does not add complexity	sFDvent Database https://doi.org/10.1111/geb.12975; used modality for most Lepidonotopodium species	Carnivore O	sFDvent Database https://doi.org/10.1111/geb.12975; used modality for most Lepidonotopodium species	Deposit feeder/Predator	Desbruyeres D. M. Segonzac and M. Bright. (Eds.) Handbook of Deep-Sea Hydrothermal Vent Fauna. 2006	Crawler	sFDvent Database https://doi.org/10.1111/geb.12975; used modality for most Lepidonotopodium species	Moderately protected	Expert opinion; substantial hard elytra	NA	No reference	NA	No reference	E
Nereis sp.	urn:lsid:marinespecies.org:taxname:129379	129379	Large (~100mm)	sFDvent Database https://doi.org/10.1111/geb.12975	Does not add complexity	sFDvent Database https://doi.org/10.1111/geb.12975	Carnivore O	sFDvent Database https://doi.org/10.1111/geb.12975	Deposit feeder/Predator	Fauchald K. and Jumars P.A. (1979) The diet of worms: a study of polychaete feeding guilds. Oceanography and Marine Biology Annual Review 17:193-284	Freely mobile	sFDvent Database https://doi.org/10.1111/geb.12975	Soft bodied	Expert opinion	Lecithotrophic	Young C.M. M.A. Sewell and M.E. Rice eds. Atlas of marine invertebrate larvae. Vol. 6. San Diego: Academic press 2002	Gonochoristic	Rouse G.W. and Pleijel F. (2001) Polychaetes. Oxford University Press	E
Nicomache sp.	urn:lsid:marinespecies.org:taxname:129357	129357	Large (~100mm)	sFDvent Database https://doi.org/10.1111/geb.12975; used modality for Nicomache venticola	Does not add complexity	Expert opinion	Detritivore	sFDvent Database https://doi.org/10.1111/geb.12975; used modality for Nicomache venticola	Deposit feeder	Fauchald K. and Jumars P.A. (1979) The diet of worms: a study of polychaete feeding guilds. Oceanography and Marine Biology Annual Review 17:193-284	Movement restricted	sFDvent Database https://doi.org/10.1111/geb.12975; used modality for Nicomache venticola	Moderately protected	Expert opinion; thin papery tube	Lecithotrophic	Young C.M. M.A. Sewell and M.E. Rice eds. Atlas of marine invertebrate larvae. Vol. 6. San Diego: Academic press 2002; no feeding larvae reported for family Maldanidae	Gonochoristic	Rouse G.W. and Pleijel F. (2001) Polychaetes. Oxford University Press; most taxa are gonochoristic	A
Ophryotrocha akessoni	urn:lsid:marinespecies.org:taxname:330194	330194	Medium (~10mm)	sFDvent Database https://doi.org/10.1111/geb.12975	Does not add complexity	sFDvent Database https://doi.org/10.1111/geb.12975	Detritivore	sFDvent Database https://doi.org/10.1111/geb.12975	Deposit feeder/Suspension feeder	Expert opinion	Crawler	sFDvent Database https://doi.org/10.1111/geb.12975	Soft bodied	Expert opinion	Lecithotrophic	Young C.M. M.A. Sewell and M.E. Rice eds. Atlas of marine invertebrate larvae. Vol. 6. San Diego: Academic press 2002; no feeding larvae reported for family Dorvilleidae	NA	No reference	B
Paralvinella grasslei	urn:lsid:marinespecies.org:taxname:330308	330308	Large (~100mm)	sFDvent Database https://doi.org/10.1111/geb.12975	Does not add complexity	Expert opinion; form papery tubes but usually in crevices so they do not contribute much structure	Bacterivore	sFDvent Database https://doi.org/10.1111/geb.12975	Deposit feeder/Suspension feeder	Desbruyeres D. M. Segonzac and M. Bright. (Eds.) Handbook of Deep-Sea Hydrothermal Vent Fauna. 2006	Movement restricted	sFDvent Database https://doi.org/10.1111/geb.12975	Moderately protected	Expert opinion; tubes constructed from mucus	Lecithotrophic	Young C.M. M.A. Sewell and M.E. Rice eds. Atlas of marine invertebrate larvae. Vol. 6. San Diego: Academic press 2002; no feeding larvae reported for family Alvinellidae	Gonochoristic	Desbruyeres D.M. Segonzac and M. Bright. (Eds.) Handbook of Deep-Sea Hydrothermal Vent Fauna. 2006	B
polynoid spp.	urn:lsid:marinespecies.org:taxname:939	939	Large (~100mm)	sFDvent Database https://doi.org/10.1111/geb.12975	Does not add complexity	Expert opinion	Carnivore S	sFDvent Database https://doi.org/10.1111/geb.12975; used modality assignment of most species	Deposit feeder/Predator	Used traits assigned for most polynoids	Crawler	sFDvent Database https://doi.org/10.1111/geb.12975	Moderately protected	Expert opinion	NA	No reference	NA	No reference	E
Prionospio sandersi	urn:lsid:marinespecies.org:taxname:558842	558842	Medium (~10mm)	sFDvent Database https://doi.org/10.1111/geb.12975	Does not add complexity	Expert opinion	Detritivore	sFDvent Database https://doi.org/10.1111/geb.12975	Deposit feeder	Desbruyeres D. M. Segonzac and M. Bright. (Eds.) Handbook of Deep-Sea Hydrothermal Vent Fauna. 2006	Crawler	sFDvent Database https://doi.org/10.1111/geb.12975	Soft bodied	Expert opinion; soft and poorly protected based on preserved samples	NA	Young C.M. M.A. Sewell and M.E. Rice eds. Atlas of marine invertebrate larvae. Vol. 6. San Diego: Academic press 2002; both feeding and non-feeding larvae reported for family Spionidae	NA	No reference	C
Riftia pachyptila	urn:lsid:marinespecies.org:taxname:266010	266010	Very large (~1000mm)	sFDvent Database https://doi.org/10.1111/geb.12975	Dense bush forming	sFDvent Database https://doi.org/10.1111/geb.12975	Symbiont	Expert opinion	Non-feeding	Desbruyeres D. M. Segonzac and M. Bright. (Eds.) Handbook of Deep-Sea Hydrothermal Vent Fauna. 2006	Sessile	sFDvent Database https://doi.org/10.1111/geb.12975	Well protected	Expert opinion; chitin tube completely covers body	Lecithotrophic	Hilario A. Young C.M. and Tyler P.A. (2005) Sperm storage internal fertilization and embryonic dispersal in vent and seep tubeworms (Polychaeta: Siboglinidae: Vestimentifera). The Biological Bulletin 208(1):20-28 https://doi.org/10.2307/3593097	Gonochoristic	Hilario A. Young C.M. and Tyler P.A. (2005) Sperm storage internal fertilization and embryonic dispersal in vent and seep tubeworms (Polychaeta: Siboglinidae: Vestimentifera). The Biological Bulletin 208(1):20-28 https://doi.org/10.2307/3593097	I
serpulid spp.	urn:lsid:marinespecies.org:taxname:988	988	Large (~100mm)	sFDvent Database https://doi.org/10.1111/geb.12975; used modality for Laminatubus alvini	Does not add complexity	sFDvent Database https://doi.org/10.1111/geb.12975; used modality for Laminatubus alvini	Detritivore	sFDvent Database https://doi.org/10.1111/geb.12975; used modality for Laminatubus alvini	Suspension feeder	Expert opinion	Sessile	sFDvent Database https://doi.org/10.1111/geb.12975; used modality for Laminatubus alvini	Well protected	Expert opinion; used modality from Laminatubus alvini	NA	Young C.M. M.A. Sewell and M.E. Rice eds. Atlas of marine invertebrate larvae. Vol. 6. San Diego: Academic press 2002; both feeding and non-feeding larvae reported for family Serpulidae	NA	Serpulids can be gonochoristic or hermaphroditic	G
siboglinid spp.	urn:lsid:marinespecies.org:taxname:129096	129096	Large (~100mm)	sFDvent Database https://doi.org/10.1111/geb.12975; used modality for Tevnia jerichonana	Dense bush forming	sFDvent Database https://doi.org/10.1111/geb.12975; used modality for Tevnia jerichonana	Symbiont	Expert opinion	Non-feeding	Desbruyeres D. M. Segonzac and M. Bright. (Eds.) Handbook of Deep-Sea Hydrothermal Vent Fauna. 2006	Sessile	sFDvent Database https://doi.org/10.1111/geb.12975; used modality for Tevnia jerichonana	Well protected	Expert opinion; chitin tube completely covers body	Lecithotrophic	Young C.M. M.A. Sewell and M.E. Rice eds. Atlas of marine invertebrate larvae. Vol. 6. San Diego: Academic press 2002; no Siboglinid worm is known to be planktotrophic	Gonochoristic	Hilario A. Young C.M. and Tyler P.A. (2005) Sperm storage internal fertilization and embryonic dispersal in vent and seep tubeworms (Polychaeta: Siboglinidae: Vestimentifera). The Biological Bulletin 208(1):20-28 https://doi.org/10.2307/3593097	I
Tevnia jerichonana	urn:lsid:marinespecies.org:taxname:266028	266028	Large (~100mm)	sFDvent Database https://doi.org/10.1111/geb.12975	Dense bush forming	sFDvent Database https://doi.org/10.1111/geb.12975	Symbiont	Expert opinion	Non-feeding	Desbruyeres D. M. Segonzac and M. Bright. (Eds.) Handbook of Deep-Sea Hydrothermal Vent Fauna. 2006	Sessile	sFDvent Database https://doi.org/10.1111/geb.12975	Well protected	Expert opinion; chitin tube completely covers body	Lecithotrophic	Young C.M. M.A. Sewell and M.E. Rice eds. Atlas of marine invertebrate larvae. Vol. 6. San Diego: Academic press 2002; no Siboglinid worm is known to be planktotrophic	Gonochoristic	Expert opinion	I
amphipods	urn:lsid:marinespecies.org:taxname:1135	1135	Medium (~10mm)	sFDvent Database https://doi.org/10.1111/geb.12975; used modality for Ventiella sulfuris	Does not add complexity	sFDvent Database https://doi.org/10.1111/geb.12975; used modality for Ventiella sulfuris	Carnivore S	sFDvent Database https://doi.org/10.1111/geb.12975; used modality for Ventiella sulfuris	Deposit feeder/Predator	Expert opinion	Freely mobile	sFDvent Database https://doi.org/10.1111/geb.12975; used modality for Ventiella sulfuris	Well protected	Expert opinion; hard exoskeleton	Brooding	Sheader M. and Van Dover C.L. (2007) Temporal and spatial variation in the reproductive ecology of the vent-endemic amphipod Ventiella sulfuris in the eastern Pacific. Marine Ecology Progress Series 331:181-194 https://doi.org/10.3354/meps331181	Gonochoristic	Sheader M. and Van Dover C.L. (2007) Temporal and spatial variation in the reproductive ecology of the vent-endemic amphipod Ventiella sulfuris in the eastern Pacific. Marine Ecology Progress Series 331:181-194 https://doi.org/10.3354/meps331181	E
Bythograea thermydron	urn:lsid:marinespecies.org:taxname:440289	440289	Large (~100mm)	sFDvent Database https://doi.org/10.1111/geb.12975	Does not add complexity	sFDvent Database https://doi.org/10.1111/geb.12975	Carnivore S	sFDvent Database https://doi.org/10.1111/geb.12975	Predator	Desbruyeres D. M. Segonzac and M. Bright. (Eds.) Handbook of Deep-Sea Hydrothermal Vent Fauna. 2006	Freely mobile	sFDvent Database https://doi.org/10.1111/geb.12975	Well protected	Expert opinion; hard exoskeleton	Planktotrophic	Epifanio C.E. et al. (1999) Development and behavior of megalopa larvae and juveniles of the hydrothermal vent crab Bythograea thermydron. Marine Ecology Progress Series 185:147-154 https://doi.org/10.3354/meps185147	Gonochoristic	Desbruyeres D.M. Segonzac and M. Bright. (Eds.) Handbook of Deep-Sea Hydrothermal Vent Fauna. 2006	H
isopods	urn:lsid:marinespecies.org:taxname:1131	1131	Medium (~10mm)	Desbruyeres D.M. Segonzac and M. Bright. (Eds.) Handbook of Deep-Sea Hydrothermal Vent Fauna. 2006	Does not add complexity	Expert opinion	Detritivore	Expert opinion	Deposit feeder	Expert opinion	Crawler	Expert opinion; poorly-developed telson may indicate low swimming capability	Well protected	Expert opinion; hard exoskeleton	Brooding	Most isopods brood young	Gonochoristic	Desbruyeres D.M. Segonzac and M. Bright. (Eds.) Handbook of Deep-Sea Hydrothermal Vent Fauna. 2006	J
mites	urn:lsid:marinespecies.org:taxname:760683	760683	Small (~1mm)	sFDvent Database https://doi.org/10.1111/geb.12975; used modality for Copidognathus papillatus	Does not add complexity	sFDvent Database https://doi.org/10.1111/geb.12975; used modality for Copidognathus papillatus	Carnivore O	sFDvent Database https://doi.org/10.1111/geb.12975; used modality for Copidognathus papillatus	Deposit feeder	Desbruyeres D. M. Segonzac and M. Bright. (Eds.) Handbook of Deep-Sea Hydrothermal Vent Fauna. 2006	Crawler	sFDvent Database https://doi.org/10.1111/geb.12975; used modality for Copidognathus papillatus	Moderately protected	Expert opinion	Direct	Bartsch I. (1989) Marine mites (Halacaroidea: Acari): a geographical and ecological survey. Hydrobiologia 178:21-42	Gonochoristic	Bartsch I. (1989) Marine mites (Halacaroidea: Acari): a geographical and ecological survey. Hydrobiologia 178:21-42	K
Neolepas zevinae	urn:lsid:marinespecies.org:taxname:535261	535261	Large (~100mm)	sFDvent Database https://doi.org/10.1111/geb.12975	Open bush forming	Expert opinion	Detritivore	sFDvent Database https://doi.org/10.1111/geb.12975	Suspension feeder	Desbruyeres D. M. Segonzac and M. Bright. (Eds.) Handbook of Deep-Sea Hydrothermal Vent Fauna. 2006	Sessile	sFDvent Database https://doi.org/10.1111/geb.12975	Well protected	Expert opinion; hard plates	Planktotrophic	Desbruyeres D. M. Segonzac and M. Bright. (Eds.) Handbook of Deep-Sea Hydrothermal Vent Fauna. 2006	Hermaphroditic	Desbruyeres D.M. Segonzac and M. Bright. (Eds.) Handbook of Deep-Sea Hydrothermal Vent Fauna. 2006	F
shrimp	urn:lsid:marinespecies.org:taxname:106674	106674	Large (~100mm)	sFDvent Database https://doi.org/10.1111/geb.12975; used modality for Alvinocaris lusca	Does not add complexity	sFDvent Database https://doi.org/10.1111/geb.12975; used modality for Alvinocaris lusca	Bacterivore	sFDvent Database https://doi.org/10.1111/geb.12975; used modality for Alvinocaris lusca	Deposit feeder	Desbruyeres D. M. Segonzac and M. Bright. (Eds.) Handbook of Deep-Sea Hydrothermal Vent Fauna. 2006; took most common adult trait of known EPR species	Freely mobile	Desbruyeres D. M. Segonzac and M. Bright. (Eds.) Handbook of Deep-Sea Hydrothermal Vent Fauna. 2006	Well protected	Expert opinion; hard exoskeleton	Planktotrophic	Van Dover C.L. Factor J.R. Williams A.B. and Berg Jr C.J. (1985) Reproductive patterns of decapod crustaceans from hydrothermal vents. Bulletin of the Biological Society of Washington 6:223-227	Gonochoristic	Desbruyeres D.M. Segonzac and M. Bright. (Eds.) Handbook of Deep-Sea Hydrothermal Vent Fauna. 2006	D
tanaids	urn:lsid:marinespecies.org:taxname:1133	1133	Small (~1mm)	Desbruyeres D.M. Segonzac and M. Bright. (Eds.) Handbook of Deep-Sea Hydrothermal Vent Fauna. 2006	Does not add complexity	Expert opinion	NA	No reference	NA	Tanaids can have many feeding modes	Crawler	Expert opinion; many crawl along bottom though one species found forming tubes of volcanic sediment	Well protected	Expert opinion; hard exoskeleton	Brooding	Blazewicz-Paszkowycz M Bamber R. and Anderson G. (2012) Diversity of Tanaidacea (Crustacea: Peracarida) in the World’s Oceans - How Far Have We Come? PLoS ONE 7(4):33068 https://doi.org/10.1371/journal.pone.0033068	Gonochoristic	Blazewicz-Paszkowycz M Bamber R. and Anderson G. (2012) Diversity of Tanaidacea (Crustacea: Peracarida) in the World’s Oceans - How Far Have We Come? PLoS ONE 7(4):33068 https://doi.org/10.1371/journal.pone.0033068	J
anemone	urn:lsid:marinespecies.org:taxname:1360	1360	Large (~100mm)	Desbruyeres D.M. Segonzac and M. Bright. (Eds.) Handbook of Deep-Sea Hydrothermal Vent Fauna. 2006; most EPR anemones are 50-100mm long; one species is 0.5 m across; one is 10 mm; do not know species ID	Does not add complexity	Expert opinion	Carnivore O	Expert opinion	Suspension feeder/Predator	Expert opinion	Sessile	Expert opinion	Soft bodied	Expert opinion	Planktotrophic	Young C.M. M.A. Sewell and M.E. Rice eds. Atlas of marine invertebrate larvae. Vol. 6. San Diego: Academic press 2002	Asexual	Anthozoans have an asexual budding stage	L
dandelion	urn:lsid:marinespecies.org:taxname:135350	135350	Medium (~10mm)	Desbruyeres D.M. Segonzac and M. Bright. (Eds.) Handbook of Deep-Sea Hydrothermal Vent Fauna. 2006; used length of most common species at EPR	Does not add complexity	Expert opinion	Carnivore O	Expert opinion	Suspension feeder/Predator	Expert opinion	Movement restricted	Generally attached at base but can move	Soft bodied	Expert opinion	Lecithotrophic	Young C.M. M.A. Sewell and M.E. Rice eds. Atlas of marine invertebrate larvae. Vol. 6. San Diego: Academic press 2002	Asexual	Hydrozoans have an asexual budding stage	L
kinorhynch	urn:lsid:marinespecies.org:taxname:101060	101060	Small (~1mm)	Desbruyeres D.M. Segonzac and M. Bright. (Eds.) Handbook of Deep-Sea Hydrothermal Vent Fauna. 2006	Does not add complexity	Expert opinion	Bacterivore	Expert opinion	Deposit feeder	Expert opinion	Movement restricted	Expert opinion	Moderately protected	Expert opinion	Direct	Brusca R.C. and Brusca G.J. (1990) Invertebrates. Sunderland Mass. Sinauer Associates	Gonochoristic	Brusca R.C. and Brusca G.J. (1990) Invertebrates. Sunderland Mass. Sinauer Associates	K
ophiuroids	urn:lsid:marinespecies.org:taxname:123084	123084	Large (~100mm)	Desbruyeres D.M. Segonzac and M. Bright. (Eds.) Handbook of Deep-Sea Hydrothermal Vent Fauna. 2006; used modalities of Spinophiura jolliveti	Does not add complexity	Expert opinion	Carnivore S	Expert opinion	Deposit feeder	Expert opinion	Crawler	Expert opinion	Well protected	Desbruyeres D.M. Segonzac and M. Bright. (Eds.) Handbook of Deep-Sea Hydrothermal Vent Fauna. 2006; used length of most common species at EPR	Planktotrophic	Desbruyeres D.M. Segonzac and M. Bright. (Eds.) Handbook of Deep-Sea Hydrothermal Vent Fauna. 2006	NA	Ophiuroids can be gonochoristic or hermaphroditic	D
